# Supplementary material for: Downregulation of the m6A reader YTHDC2 upregulates exosome content in lung adenocarcinoma via inhibiting IFIT and OAS family members
Source: J Biol Chem. 2024 Sep 18;300(10):107783. doi: 10.1016/j.jbc.2024.107783 (PMC11736008; doi:10.1016/j.jbc.2024.107783)
Supplement: Supplementary Table 2 [file mmc3.xlsx]

## Sheet: Sheet1
siRNA
XAF1	AAGGAGACTTCTCGGTGTGCAGGAA
CMPK2	GGGAGGAACCTTATACCATCCTTCT
IFIT2	CCACAATGTGCAACCTACTGGCCTA
IFIT3	CAGATTGGGTGCTGCTACAAGGCAA
MX2	CACCACAAATGATGTTTCCTCCAAA
OAS1	CCAGACACGTGTTTCCGCATGCAAA
IFI44	CAGTGACAACTCGTTTGACATGGTT
OAS2	AAGCTGGGTTGGTTTATCCAGGAAT
RSAD2	TGCAACTACAAATGCGGCTTCTGTT
CCL5	CCAAAGAGAGAGGGACAGCAAGTCT
MAT1A	GCCAAGGGCTTTGACTTCAAGACTT
AANAT	CCTTTGAGATCGAGCGTGAAGCCTT
SPEM2	ACATTGGCATCAACGTGGCAACTAT
LOC102723996	ACATGGCTTTGAGCAAACTACAGAT
SMCO2	GGGTCTGGATTGCAGTGCTGTTCAA
CD22	GAAGTCACTCTGACCTGCTTGCTGA
TAS1R3	GAGGAGAUCAACAACAAGUTT
DIPK1C	TGTTCCAACGCTGCCTGCACTACAA
DIO3	CCTTCATGCTCTGGCTTCTCGATTT
KLK1	GUCGCCACAACUUGUUUGATT
sgRNA
MAT1A	GCACAACGAAGACATCACGC
IFIT2	GCTTGCTATTGCCAGTCCAG
IFIT3	GCTGTGCAACATGGTTTAGA
AANAT	GTGTGGCGCCGCTGACAGCT
OAS1	GAACCCACAGATGATGTCAA
TAS1R3	GTACTGCGTGTAGTTGCAGT
OAS2	GATAAAGCACTGGCATCAAC
RSAD2	GAGAGGTGGTTCCAGAATTA
CCL5	GGCAGATGCAGGAGCGCAGA
OAS3	GCCCCAGGCACGCTCTGCTC
IFIT5	GCCTCCTTCAGCGTACATGT
IFIT1	GCAAGAATGTATATAGAAGC
RNAseL	GGAAGCCTCAGAGCTCACAC
METTL3	GGACACGTGGAGCTCTATCC
YTHDC2	CTGACTGAGTCGATGAATAA
RAB5A	CTTCTGGGAGAGTCCGCTGT
qPCR primer
OAS1-F	TGTCCAAGGTGGTAAAGGGTG
OAS1-R	CCGGCGATTTAACTGATCCTG
OAS2-F	AGGTGGCTCCTATGGACGG
OAS2-R	TTTATCGAGGATGTCACGTTGG
OAS3-F	GAAGGAGTTCGTAGAGAAGGCG
OAS3-R	CCCTTGACAGTTTTCAGCACC
IFIT1-F	AGAAGCAGGCAATCACAGAAAA
IFIT1-R	CTGAAACCGACCATAGTGGAAAT
IFIT2-F	GACACGGTTAAAGTGTGGAGG
IFIT2-R	TCCAGACGGTAGCTTGCTATT
IFIT3-F	AAAAGCCCAACAACCCAGAAT
IFIT3-R	CGTATTGGTTATCAGGACTCAGC
IFIT5-F	GGCCAAAATAAAGACGCCCTT
IFIT5-R	GACCAGGCTTCGTACTTCTTC
ALIX-F	ATCGCTGCTAAACATTACCAGTT
ALIX-R	AGGGTCCCAACAGTATCTGGA
ATG7-F	ATGATCCCTGTAACTTAGCCCA
ATG7-R	CACGGAAGCAAACAACTTCAAC
CD9-F	TCCACTATGCGTTGAACTGCT
CD9-R	GGTTTCGAGTACGTCCTTCTTG
CD63-F	ATGCAGGCAGATTTTAAGTGCT
CD63-R	GTTCTTCGACATGGAAGGGATTT
DGKα-F	GGTGTGTCTCAATGATGTTTCCT
DGKα-R	GTCCGTGTCGTACAGCTTGAA
HRS-F	AGTGGCTGTCGGGTATTCATC
HRS-R	CCGTCCATATCCCTTGAAGAATC
nSMAse2-F	GCTGCCCTTTGCGTTTCTC
nSMAse2-R	TCCAGCCGTGAATAGATGTAGG
PLD2-F	CAGATGGAGTCCGATGAGGTG
PLD2-R	CCGCTGGTATATCTTTCGGTG
CD81-F	TTCCACGAGACGCTTGACTG
CD81-R	CCCGAGGGACACAAATTGTTC
RAB5A-F	CAAGGCCGACCTAGCAAATAA
RAB5A-R	GATGTTTTAGCGGATGTCTCCAT
RAB7-F	GTGTTGCTGAAGGTTATCATCCT
RAB7-R	GCTCCTATTGTGGCTTTGTACTG
RAB11A-F	CAACAAGAAGCATCCAGGTTGA
RAB11A-R	GCACCTACAGCTCCACGATAAT
RAB27A-F	GCTTTGGGAGACTCTGGTGTA
RAB27A-R	TCAATGCCCACTGTTGTGATAAA
RAB27B-F	TAGACTTTCGGGAAAAACGTGTG
RAB27B-R	AGAAGCTCTGTTGACTGGTGA
RAB35-F	TACTGTTGCGTTTTGCAGACA
RAB35-R	CCCCGATAATACGTGGAGGTG
TSG101-F	GAGAGCCAGCTCAAGAAAATGG
TSG101-R	TGAGGTTCATTAGTTCCCTGGA
VAMP-F	GAGGTTCCAGACTACTTACGGT
VAMP-R	GACACTTGAGAACTCGCTATTCA
VPS4B-F	ATGTCATCCACTTCGCCCAAC
VPS4B-R	TTGCTTGGCTTTATCACCCTG
YKT6-F	TGGTCACCTCAGTAGATACCAG
YKT6-R	CTCGCTCTAACAGAGACTCCA
AAV5 based inhibitor primer-F	TTACGCTATGTGGATACGC
AAV5 based inhibitor primer-R	AGAGACAGCAACCAGGAT
Luciferase plasmid primer
OAS1-F	ATGCGCTAGCATGATGGATCTCAGAAATACCCCAGC
OAS1-R	ATGCCTCGAGTCAGAGGATGGTGCAGGTCCAGTCCTCTTCT
IFIT1-F	ATGCGCTAGCATGAGTACAAATGGTGATGATCATC
IFIT1-R	ATGCCTCGAGCTAAGGACCTTGTCTCACAGAGTTCTC
RAB5A-F	ATGCGCTAGCATGGCTAGTCGAGGCGCAACAAGACC
RAB5A-R	ATGCCTCGAGTTAGTTACTACAACACTGATTCCTGGT
RAB7-F	ATGCGCTAGCATGACCTCTAGGAAGAAAGTGTTG
RAB7-R	ATGCCTCGAGTCAGCAACTGCAGCTTTCTGCCG
RAB11A-F	ATGCGCTAGCATGGGCACCCGCGACGACGAGTAC
RAB11A-R	ATGCCTCGAGTTAGATGTTCTGACAGCACTGCACCTTT
Mutant plasmid primer
IFIT1-F	ATGCGCTAGCATGAGTACAAATGGTGATGATCATCAGGTC
IFIT1-R	ATGCGGTACCCTACAGATCCTCTTCAGAGATGAGTTTCTGCTCAGGACCTTGTCTCACAGAGTTCTCAAAGT
IFIT2-F	ATGCGCTAGCATGAGTGAGAACAATAAGAATTCC
IFIT2-R	ATGCGGTACCCTACAGATCCTCTTCAGAGATGAGTTTCTGCTCTTCCCCATTCCAGCTTGATGCTGAAGG
IFIT3-F	ATGCGCTAGCATGAGTGAGGTCACCAAGAATTCCC
IFIT3-R	ATGCGGTACCCTACAGATCCTCTTCAGAGATGAGTTTCTGCTCGTTCAGTTGCTCTGAGTTAGAGAGGA
IFIT5-F	ATGCGCTAGCATGAGTGAAATTCGTAAGGACACCTT
IFIT5-R	ATGCGGTACCCTACAGATCCTCTTCAGAGATGAGTTTCTGCTCTTAAATGGAAAGTCGGAGCTCACAG
IFIT1-D34A-F	TTAGAAAACAGAGTC
IFIT1-D34A-R	ATCCAAGACTCTGTTTTCTAAGGCAGGCATTTCATCGTCA
IFIT1-R38A-F	GTCTTGGATCAGATT
IFIT1-R38A-R	CTAGGAATTCAATCTGATCCAAGACGGCGTTTTCTAAATC
IFIT1-Y157A-F	GAACGGGCCAAGGCC
IFIT1-Y157A-R	TTTCAAAGCAGGCCTTGGCCCGTTCGGCATTTTTTCCTCC
IFIT1-R187A-F	CTGGATGGCTTTAAA
IFIT1-R187A-R	TTGTGGCTAATTTAAAGCCATCCAGGGCATAGGCAGAGAT
IFIT1-R255A-F	TATGCAGCCAAGTTT
IFIT1-R255A-R	TTCTTCGGTAAAACTTGGCTGCATAGGCAAAGACATAGGT
IFIT1-Del-TPR12-F	CTTTCAAATCCCTTC
IFIT1-Del-TPR12-R	TTCTATAGCGGAAGGGATTTGAAAGTCCCACACTGTATTT
IFIT2-R41A-F	ACTGAGTTTCAGAAT
IFIT2-R41A-R	TGAATTCACGATTCTGAAACTCAGTGGCGTAAAATACTTT
IFIT2-R184A-F	CTGGACAACTGGCCA
IFIT2-R184A-R	TCTGAGATGGTGGCCAGTTGTCCAGGGCGTAGCTTGCTAT
IFIT2-R258A-F	AGAAAAGATGAGCCA
IFIT2-R258A-R	TCGCTTTGTCTGGCTCATCTTTTCTGGCATAAAACTTGGC
IFIT2-Del-TPR12-F	GTTCAGATTTATGTA
IFIT2-Del-TPR12-R	CACCTTGTCTACATAAATCTGAACTTTGAATTCACGATT
IFIT3-R37A-F	GTGTGTAACCAGATT
IFIT3-R37A-R	TTAAAAATTCAATCTGGTTACACACGGCATCTTCTAGATC
IFIT3-R253A-F	AAAGGTGACCTAGAC
IFIT3-R253A-R	CAATAGCTTTGTCTAGGTCACCTTTGGCTCTGTAAAATTT
IFIT3-Del-TPR12-F	TTTTCAAATCCATAC
IFIT3-Del-TPR12-R	ACTCAATACTGTATGGATTTGAAAATTTGAACTCAGTGTT
IFIT5-Del-TPR12-F	ACAGGTAAGATAGGG
IFIT5-Del-TPR12-R	TACAGACATTCCCTATCTTACCTGTTTTTGTGGTAAGAAA
OAS1-F	ATGCGCTAGCATGATGGATCTCAGAAATACCCCAG
OAS1-R	ATGCGGATCCCTAAGCGTAGTCTGGGACGTCGTATGGGTAGAGGATGGTGCAGGTCCAGTCCTCT
OAS2-F	ATGCGCTAGCATGGGAAATGGGGAGTCCCAGCTGTCCT
OAS2-R	ATGCGAATTCCTAAGCGTAGTCTGGGACGTCGTATGGGTAGAAGTTTCTTTTAGAATTATTATTC
OAS3-F	ATGCAAGCTTATGGACTTGTACAGCACCCCGGCC
OAS3-R	ATGCTCTAGACTAAGCGTAGTCTGGGACGTCGTATGGGTACACAGCAGCCTTCACTGGCCATGGCTGG
OAS1-Del-NT-F	GTCAAGCACTGGTAC
OAS1-Del-NT-R	TACAATTTTGGTACCAGTGCTTGACCATGCGGAAACACGT
OAS2-Del-NT-F	GTGAAGCACTGGTAC
OAS2-Del-NT-R	CACACTCTTTGTACCAGTGCTTCACCATTTGTTGGGCTGG
OAS3-Del-NT-F	GTGAAGCACTGGTAC
OAS3-Del-NT-R	TACACTGCTGGTACCAGTGCTTCACCTGGCGGTTGGGCTG
OAS1-NT-m6A-mut-F	TCCTGAAGCAGCGCCC
OAS1-NT-m6A-mut-R	CTGCTTCAGGAGGAAACTCTGTGGAAATGTGAAGCAGGTGG
OAS2-NT-m6A-mut-F1	GCTTCCGACAATCAA
OAS2-NT-m6A-mut-R1	TGTTGATTGTCGGAAGCGGAAATCTTTAAGGAATGTACGGA
OAS2-NT-m6A-mut-F2	GGCTCTGATGCCGAT
OAS2-NT-m6A-mut-R2	ATCGGCATCAGAGCCGGAAATCAGAGCTGTGCCTTTGGC
OAS2-NT-m6A-mut-F3	AAAGGATTTAATTCG
OAS2-NT-m6A-mut-R3	TAAATCCTTTGGAAAGGTGGGCCGGGAGCGAATGAGGAAACG
OAS3-NT-m6A-mut-F1	TTGATGTGCTGCCAGCCTTTGACGC
OAS3-NT-m6A-mut-R1	GGCTGGCAGCACATCAAGGAAAACACTCTGGTCCAGCATC
OAS3-NT-m6A-mut-F2	TCATCATCTCTCGCCCTACCAAGCT
OAS3-NT-m6A-mut-R2	TAGGGCGAGAGATGATGAGGAAACGTTGTAGCTCTGTGAAG
IFIT1-TPR12-m6A-mut-F1	TAATGCAGGAAGAACATGACAACCA
IFIT1-TPR12-m6A-mut-R1	TTCCTGCATTAGGAAATCAGCTTCTTTTAAGCTCTTCA
IFIT1-TPR12-m6A-mut-F2	TACCTGGACAAGGTGGAGAACATTTGCA
IFIT1-TPR12-m6A-mut-R2	CACCTTGTCCAGGTAGGAAAGGGCTTCTGCCGGAAAGCCCAT
IFIT2-TPR12-m6A-mut-F	ATGCCTGGGTCTACTATCACATGG
IFIT2-TPR12-m6A-mut-R	TAGTAGACCCAGGCATGGAAACCCCAGGTGACCAGACTTCTG
IFIT3-TPR12-m6A-mut-F	CTCAGATGCTCAGATTTATGTAGA
IFIT3-TPR12-m6A-mut-R	TGAGCATCTGAGGGAAAGCCCAAGTGATAGTAGACCCAGGCGTGGAAA
IFIT5-TPR12-m6A-mut-F1	TGCTCTTTATAACCTATTGGCCTAT
IFIT5-TPR12-m6A-mut-R1	GGTTATAAAGAGCAGGAAAAGATTTTGTGGTAAGAAATTC
IFIT5-TPR12-m6A-mut-F2	ATGCCTGGGTGTATTATCACATGG
IFIT5-TPR12-m6A-mut-R2	ATACACCCAGGCATGGAAACCCCAAGTGACCAGGCTTCGTACT
Probe
OAS1-WT	TCAGGAAGTCTCTCTGTAGTTCTGTGAAGCAGG
OAS1-NT-m6A-Mut	CTGCTTCAGGATTGGGCTCTGTTTGGGTGTGAAG
OAS2-WT	TTAGTTTGGTGGGCCGGGAGCGAATGAAGTTTCG
OAS2-NT-m6A-Mut	TTTTGGGGGTGGGCCGGGAGCGAATGATTGGGC
IFIT1-WT	CAGGTAAGTCTGGGCTTCTGCCAGTCTGCCCATG
IFIT1-TPR12-m6A-Mut	GGTATTCCCGGGCTTCTGCCTTCCCGCCCATG
IFIT2-WT	TAGTAGACCCAGGCATAGTTTCCCCAGGTG
IFIT2-TPR12-m6A-Mut	TAGTAGACCCAGGCATTTCCCCCCCAGGTGAC
AAV5 based inhibitor
YTHDC2-inhibitor-F	ACCGATGCTGGTGCAGTACTAATTTCTCGAGAAATTAGTACTGCACCAGCATTTTTTTG
YTHDC2-inhibitor-R	CTAGCAAAAAAATGCTGGTGCAGTACTAATTTCTCG AGAAATTAGTACTGCACCAGCAT
IFIT3-inhibitor-F	ACCGGCGATGTACCATCTGGATAATCTCGAGATTAT CCAGATGGTACATCGCTTTTTTG
IFIT3-inhibitor-R	CTAGCAAAAAAGCGATGTACCATCTGGATAATCTCG AGATTATCCAGATGGTACATCGC
